# Supplementary material for: Recruited macrophages that colonize the post-inflammatory peritoneal niche convert into functionally divergent resident cells
Source: Nat Commun. 2021 Mar 19;12:1770. doi: 10.1038/s41467-021-21778-0 (PMC7979918; doi:10.1038/s41467-021-21778-0)
Supplement: Supplementary file 8 — Supplementary Data 5 [file 41467_2021_21778_MOESM8_ESM.csv]

		Delta gene percentile
Column1	Gene.name	Rmac	RMacZ10	IMacZ10
4	Acad10	1.771117166	-1.498637602	0.953678474
5	Acly	-0.272479564	0	0.68119891
9	Acox1	-0.953678474	0.272479564	0.544959128
11	Adam8	3.678474114	4.08719346	9.400544959
21	Adgre1	0	0.136239782	0.136239782
22	Adgre5	-0.408719346	-0.136239782	-0.272479564
26	Akap13	-0.544959128	-2.861035422	2.72479564
27	Alcam	0.953678474	0.817438692	0.68119891
28	Alox15	0	0	-0.136239782
29	Alox5	0.272479564	-0.136239782	0.68119891
30	Alox5ap	0.136239782	-0.408719346	0.544959128
34	Anxa1	-1.907356948	-0.817438692	0.272479564
35	Anxa4	0.953678474	1.089918256	0.68119891
36	Aoah	0.272479564	-1.226158038	-8.583106267
37	Apoe	0	0	0
39	Arf6	0.953678474	1.498637602	0
40	Arg1	4.223433243	3.269754768	6.948228883
42	Arhgef6	0.408719346	-0.817438692	0.272479564
43	Armc1	0.136239782	2.179836512	-1.907356948
44	Atf3	2.861035422	-0.272479564	0.68119891
46	Batf	0.544959128	-0.953678474	3.133514986
47	Batf3	-1.498637602	0.272479564	2.452316076
48	Bcl10	1.907356948	1.498637602	-3.269754768
49	Bcl2	-1.498637602	3.40599455	2.997275204
50	Bcl6	-1.498637602	-4.223433243	2.04359673
51	Bid	0.136239782	0.544959128	-4.08719346
52	Birc2	0.272479564	-0.272479564	0.136239782
53	Birc3	2.04359673	1.089918256	0.544959128
57	Btg2	-0.68119891	-1.771117166	-5.449591281
58	Btk	1.634877384	-0.68119891	2.179836512
60	C1qa	0	0	0
61	C1qb	0	0.136239782	0
62	C1qc	0	0	0
63	C3	0.408719346	-2.179836512	-2.997275204
64	C3ar1	0	-0.136239782	0
65	C4a	0	0	0.136239782
66	C5ar1	-0.272479564	0	-0.953678474
67	Calr	0.408719346	0	0.68119891
69	Casp1	0.953678474	0.136239782	2.72479564
70	Casp7	-2.452316076	0.817438692	3.40599455
71	Cav1	-1.907356948	0	7.084468665
72	Cbr1	2.861035422	0.953678474	-0.544959128
82	Ccl24	-0.136239782	-0.68119891	-0.817438692
90	Ccl6	0.408719346	0.272479564	-1.498637602
93	Ccl9	0.408719346	0	-0.68119891
95	Ccr1	0.136239782	0	0
99	Ccr5	-4.08719346	-1.498637602	-8.310626703
104	Ccrl2	-0.953678474	0	3.269754768
105	Cd14	-0.817438692	-0.817438692	0
106	Cd151	-0.136239782	-0.68119891	1.634877384
107	Cd163	-2.452316076	-10.21798365	-9.673024523
108	Cd180	-0.953678474	-0.136239782	1.089918256
109	Cd1d1	-1.634877384	-0.68119891	-0.136239782
112	Cd244	1.226158038	0.953678474	2.179836512
115	Cd274	0.544959128	0.817438692	4.223433243
119	Cd36	-0.136239782	-0.136239782	0
120	Cd38	0.68119891	-1.226158038	-2.861035422
121	Cd40	-1.771117166	4.632152589	-0.953678474
124	Cd47	-0.953678474	-0.408719346	0.136239782
125	Cd68	-0.136239782	0	0.68119891
128	Cd74	-3.542234332	3.40599455	-2.861035422
129	Cd80	2.04359673	-1.089918256	1.634877384
131	Cd84	-0.272479564	0	0.544959128
132	Cd86	0.272479564	-1.634877384	1.36239782
133	Cd99	-1.36239782	1.634877384	1.36239782
141	Cdkn1a	4.359673025	-2.72479564	-5.858310627
142	Ceacam1	0.408719346	1.089918256	-2.452316076
144	Cebpa	-0.408719346	-0.408719346	-1.771117166
145	Cebpb	0.408719346	0.136239782	0
152	Clec5a	-0.953678474	2.997275204	0.408719346
153	Clec7a	-2.72479564	-0.817438692	-1.089918256
155	Clic4	-0.272479564	-2.997275204	0.408719346
158	Cnn2	-3.542234332	0.136239782	-0.953678474
159	Coasy	1.634877384	2.452316076	0.408719346
173	Crip1	-0.136239782	0.136239782	0
174	Csf1	-0.544959128	-2.316076294	6.675749319
175	Csf1r	-0.272479564	-0.136239782	-0.544959128
177	Csf2ra	-0.136239782	0.272479564	-1.226158038
179	Csf3r	-0.953678474	-0.68119891	0.272479564
180	Cstb	0.953678474	1.634877384	-0.408719346
183	Ctnnb1	0.953678474	0.272479564	-0.408719346
185	Ctsd	0	0	0
187	Ctsl	-0.272479564	-5.177111717	0.953678474
188	Ctss	0	-0.136239782	0
195	Cxcl12	-2.861035422	-3.814713896	-2.179836512
196	Cxcl13	0.136239782	0	0.68119891
197	Cxcl14	0.272479564	0.817438692	-2.997275204
198	Cxcl16	-0.953678474	1.771117166	-2.179836512
199	Cxcl2	4.495912807	-1.36239782	4.768392371
209	Cybb	0.136239782	-0.272479564	-0.272479564
213	Cysltr1	0.817438692	-1.634877384	-1.226158038
214	Cytip	1.089918256	2.316076294	2.72479564
215	Daglb	-2.04359673	0.136239782	-0.136239782
219	Dhrs3	-0.68119891	-1.36239782	-2.179836512
220	Dnajb6	2.04359673	-0.68119891	2.72479564
222	Dusp1	3.814713896	-1.634877384	-2.179836512
224	Dusp6	1.771117166	1.771117166	1.771117166
231	Eif4ebp2	-0.544959128	-1.907356948	-0.272479564
233	Ell2	0.544959128	0	3.950953678
235	Emp1	0	1.226158038	-3.950953678
242	Ercc1	-0.136239782	1.907356948	1.226158038
246	Fabp4	-0.544959128	1.36239782	4.768392371
249	Fas	0.817438692	1.771117166	-2.861035422
250	Fasn	-0.136239782	0.817438692	1.771117166
255	Fcgr1	2.588555858	1.089918256	3.950953678
256	Fcgr2b	-0.136239782	0	0.272479564
257	Fcgr3	-0.408719346	-1.771117166	0.136239782
258	Fcgr4	2.588555858	-0.544959128	0.68119891
260	Fem1c	-3.133514986	-3.542234332	0.136239782
265	Fgfr1	-1.089918256	-1.089918256	2.452316076
266	Flnb	-0.272479564	-0.136239782	0.817438692
270	Fn1	0	0	0
277	Fpr1	-2.452316076	-3.814713896	-6.130790191
278	Fpr2	0.817438692	1.771117166	-0.817438692
280	Fscn1	-0.68119891	1.36239782	9.264305177
281	Furin	0.817438692	-0.68119891	-1.634877384
283	Fyn	-1.771117166	1.634877384	1.498637602
284	Fzd4	-2.588555858	-3.678474114	-2.588555858
291	Gata6	0.544959128	-0.408719346	4.359673025
292	Gch1	-0.272479564	-2.316076294	-2.588555858
294	Gk5	-0.544959128	0.953678474	2.316076294
295	Glg1	-1.226158038	-1.498637602	0
296	Gnai3	0.272479564	-0.272479564	-0.136239782
297	Golim4	2.452316076	-2.316076294	-1.634877384
298	Gpr183	-0.408719346	6.267029973	0
299	Gpr65	1.36239782	4.904632153	0.817438692
300	Grn	0.272479564	-1.771117166	0
302	Gtf2h2	1.089918256	1.226158038	1.089918256
304	H2-Aa	-8.174386921	2.997275204	-7.765667575
305	H2-Ab1	-3.542234332	2.72479564	-5.722070845
306	H2-D1	-0.136239782	-0.136239782	0
307	H2-DMa	0	2.04359673	0
308	H2-DMb1	-1.226158038	-4.768392371	0.817438692
311	H2-Eb1	-3.950953678	0.817438692	-9.673024523
312	H2-K1	0.136239782	0.136239782	0.408719346
313	H2-M3	-0.953678474	1.498637602	-0.136239782
314	H2-Ob	-0.817438692	0.817438692	-1.36239782
315	H2-Q1	-0.408719346	1.634877384	2.316076294
318	H2-T23	-0.272479564	0.544959128	3.542234332
323	Hdac5	-0.408719346	-2.179836512	-1.498637602
324	Hdac6	-0.953678474	-1.226158038	0.817438692
325	Hdc	2.04359673	1.907356948	13.6239782
326	Hes1	1.771117166	-3.40599455	2.179836512
327	Hgf	-2.04359673	-2.316076294	5.449591281
328	Hif1a	1.089918256	-0.544959128	-0.953678474
330	Hist1h1c	0.953678474	-2.179836512	1.907356948
331	Hist2h2aa1	-0.272479564	-0.408719346	0.136239782
332	Hivep1	-1.36239782	1.498637602	-0.953678474
333	Hmgb1	0.953678474	-0.272479564	0.136239782
338	Hras	1.226158038	-0.544959128	-1.907356948
340	Icam1	3.542234332	5.449591281	-1.498637602
342	Icosl	-2.04359673	-0.953678474	0.68119891
343	Id1	0.544959128	-0.272479564	2.72479564
344	Id2	0.817438692	-1.498637602	2.861035422
348	Ier3	2.179836512	-0.953678474	3.542234332
352	Ifnar1	0	0.953678474	-0.544959128
353	Ifnar2	0.408719346	0.817438692	1.907356948
356	Ifngr1	-1.226158038	-0.272479564	-2.316076294
357	Igf1	-4.08719346	2.588555858	-1.089918256
359	Ikbke	0.408719346	-0.408719346	1.36239782
360	Ikzf1	0.544959128	0.272479564	0.136239782
362	Il10ra	-0.817438692	-0.953678474	0.136239782
366	Il15	0.136239782	-2.997275204	3.678474114
367	Il15ra	0.953678474	0.817438692	0.544959128
368	Il17ra	-1.36239782	0	1.36239782
369	Il18	-0.408719346	0.272479564	-0.68119891
375	Il1rap	0.136239782	-2.72479564	4.632152589
384	Il27ra	-2.72479564	-0.136239782	3.269754768
387	Il3ra	1.498637602	-0.953678474	2.452316076
390	Il4ra	1.498637602	-2.861035422	-2.316076294
394	Il6ra	-1.36239782	-1.089918256	-2.861035422
396	Insig1	0.272479564	0.817438692	0.953678474
397	Insr	0.817438692	-0.953678474	3.269754768
398	Irf1	0	-0.136239782	0.136239782
399	Irf2	0.136239782	0.544959128	0.272479564
400	Irf3	1.907356948	0.272479564	-0.544959128
401	Irf4	-0.544959128	-0.408719346	1.634877384
402	Irf5	-1.089918256	1.226158038	-1.907356948
403	Irf7	-0.272479564	0.272479564	4.768392371
404	Irf8	-1.226158038	5.449591281	-0.272479564
405	Isg15	2.04359673	3.542234332	6.130790191
406	Itga4	-1.36239782	-1.634877384	0.544959128
407	Itga5	-1.226158038	0.68119891	2.316076294
409	Itgam	-0.136239782	-0.136239782	-0.408719346
411	Itgb1	0	-0.544959128	0.272479564
412	Itgb2	0	0	0.408719346
413	Itgb7	-0.817438692	-0.136239782	0.817438692
414	Jag1	1.907356948	-3.542234332	-0.272479564
415	Jak3	0.136239782	-0.544959128	2.452316076
416	Jun	-3.133514986	-1.771117166	-4.223433243
419	Kcnq1ot1	0.408719346	3.678474114	3.950953678
423	Klf10	0	0.136239782	0.408719346
424	Klf4	-4.223433243	0.408719346	0.68119891
432	Laptm5	0	0	-0.136239782
434	Lat2	1.498637602	1.771117166	-5.585831063
435	Ldlr	1.36239782	0.136239782	4.359673025
438	Lipa	-1.226158038	-1.089918256	-0.68119891
439	Loxl2	-2.72479564	-4.904632153	-10.08174387
440	Lpl	0	2.04359673	-1.907356948
441	Lrp5	0.136239782	-1.907356948	-0.68119891
442	Lrp6	-0.817438692	-3.542234332	0
443	Lst1	-1.498637602	-1.36239782	-4.495912807
445	Lta4h	-0.136239782	1.36239782	0.817438692
451	Mafb	-0.408719346	0.408719346	0
453	Malt1	0	4.904632153	-2.452316076
454	Man2b1	-0.408719346	-0.272479564	-0.272479564
455	Map2k1	0.68119891	0	-0.136239782
456	Map2k2	1.226158038	-1.36239782	-0.136239782
457	Map2k3	2.179836512	-0.136239782	1.36239782
458	Map2k4	-0.136239782	-1.498637602	0.817438692
459	Map3k14	0.544959128	3.269754768	1.771117166
460	Map3k4	-1.771117166	-4.495912807	0.136239782
464	Mapk14	-0.136239782	-0.544959128	-1.226158038
465	Marcksl1	-1.907356948	-0.408719346	-2.179836512
466	Marco	0.817438692	0.272479564	-1.771117166
467	Mcm5	-2.997275204	-3.678474114	-2.452316076
468	Mertk	-1.089918256	0.272479564	-2.04359673
470	Mif	1.089918256	0.544959128	2.588555858
474	Mmp19	0.408719346	-1.089918256	-0.817438692
477	Mmp9	1.634877384	-0.136239782	-11.71662125
478	Mob3c	-1.771117166	1.771117166	3.269754768
480	Mpeg1	-0.544959128	-0.68119891	0.68119891
482	Mrc1	-8.991825613	-5.858310627	-23.43324251
487	Msh2	-3.133514986	-1.089918256	1.771117166
488	Mx1	1.226158038	0.272479564	7.084468665
489	Mx2	2.861035422	1.089918256	4.904632153
490	Myc	1.771117166	3.133514986	1.771117166
491	Myd88	3.542234332	-1.771117166	-0.817438692
494	Nampt	1.498637602	-0.817438692	1.771117166
495	Ncf2	0	0.272479564	0.136239782
496	Ncor1	-0.817438692	0	0.953678474
498	Ndufa7	0.953678474	0.817438692	0.272479564
499	Nectin1	-5.585831063	0	-7.629427793
501	Nfatc1	0.953678474	2.72479564	-0.68119891
503	Nfil3	1.498637602	-1.226158038	1.634877384
504	Nfkb1	-0.136239782	1.36239782	0.136239782
505	Nfkbia	3.814713896	-0.817438692	-1.089918256
506	Nfkbie	3.542234332	0.68119891	-4.223433243
507	Nfkbiz	0.544959128	0.817438692	0
508	Nfyc	2.588555858	1.771117166	-0.68119891
511	Nlrp3	-0.68119891	-0.136239782	0.817438692
513	Nod1	-1.226158038	-1.498637602	4.904632153
514	Nod2	0.272479564	1.089918256	4.359673025
515	Nos2	4.359673025	4.495912807	4.495912807
519	Nr1h3	-0.272479564	1.089918256	4.495912807
520	Nr2f6	-0.408719346	0.68119891	0
521	Nr4a1	-3.950953678	-1.634877384	-0.408719346
526	Osm	3.269754768	-0.68119891	6.267029973
527	P2rx1	-0.272479564	-3.814713896	-0.544959128
528	Pbx1	1.226158038	-1.771117166	3.950953678
529	Pbx3	1.089918256	0.68119891	1.36239782
532	Pde4a	0.544959128	0.272479564	1.36239782
533	Pdgfa	-2.861035422	5.040871935	-2.588555858
538	Peli1	0.272479564	0.817438692	-0.817438692
539	Pf4	0	0.272479564	0.544959128
540	Pfdn6	0.136239782	2.997275204	3.678474114
541	Pggt1b	-0.272479564	-1.089918256	-2.04359673
542	Pglyrp1	2.179836512	-2.316076294	3.678474114
544	Pik3cg	-1.907356948	-0.953678474	-0.136239782
545	Pim2	1.771117166	-0.68119891	0.817438692
546	Plau	0.408719346	-3.950953678	3.950953678
547	Plaur	1.907356948	-0.136239782	1.634877384
549	Prdx1	0.544959128	-1.907356948	-0.817438692
550	Prdx3	2.179836512	0.68119891	0.272479564
553	Prkca	-0.272479564	0.68119891	0.953678474
554	Prkci	0.408719346	0.817438692	-1.498637602
556	Pros1	-0.408719346	-0.68119891	1.498637602
558	Psmb8	0.408719346	1.36239782	0.953678474
559	Psmb9	0.953678474	1.907356948	5.722070845
560	Psme2	0.408719346	0.544959128	1.498637602
561	Ptafr	-0.817438692	-0.272479564	-6.130790191
566	Ptgs1	0	-0.272479564	0.544959128
570	Ptprc	-0.953678474	0.136239782	-0.953678474
573	Pycard	1.36239782	1.36239782	3.133514986
574	Rab20	-2.179836512	0.136239782	-1.907356948
575	Rab3d	0.272479564	-1.36239782	-0.272479564
577	Raf1	-0.408719346	0.544959128	-0.68119891
582	Retnla	-5.858310627	-8.719346049	-5.040871935
584	Rgl1	0.408719346	-5.585831063	-2.72479564
588	Rhoc	2.452316076	-1.089918256	4.08719346
589	Rhog	0	0	0.136239782
591	Rictor	-2.04359673	-6.130790191	-1.089918256
592	Rin2	-1.089918256	-0.544959128	-1.226158038
593	Ripk2	3.133514986	0.272479564	2.452316076
596	Rnd3	-0.408719346	-3.950953678	0
598	Runx2	5.722070845	4.08719346	0.408719346
599	S100a10	0	0.68119891	0.544959128
600	S100a11	1.089918256	0.953678474	-0.953678474
601	S100a4	-0.272479564	0.272479564	-0.544959128
602	S100a8	0.544959128	-3.542234332	-1.498637602
604	S1pr1	0.136239782	-1.089918256	-1.498637602
608	Sell	1.907356948	-1.226158038	2.997275204
609	Selp	0	0	1.226158038
610	Selplg	-0.136239782	0	-0.136239782
611	Sema4a	-2.588555858	0.68119891	-6.403269755
612	Sema4b	0.136239782	-0.68119891	0.953678474
616	Serpinb2	0.408719346	0.272479564	4.359673025
617	Serpinb6a	0.68119891	0.272479564	2.452316076
619	Serpinb9	-2.316076294	2.04359673	3.814713896
622	Sesn1	-0.544959128	0.68119891	-1.498637602
624	Sgpp1	-0.544959128	0.953678474	-1.634877384
625	Siglec1	0.953678474	-1.36239782	-0.408719346
627	Sirpa	-0.272479564	-0.817438692	-0.136239782
628	Ski	-1.634877384	0.272479564	-1.226158038
629	Skil	0	0	1.089918256
630	Slc16a6	0.544959128	-0.544959128	1.771117166
631	Smad1	-2.861035422	0.408719346	1.907356948
632	Smad2	-0.136239782	1.634877384	-1.226158038
637	Socs3	1.907356948	-1.498637602	-0.272479564
638	Sp4	-0.544959128	2.04359673	-3.814713896
641	Sptbn1	-0.136239782	-0.953678474	-0.272479564
642	Sqstm1	-1.36239782	0.136239782	0.817438692
643	Stab1	-2.861035422	3.678474114	-4.359673025
644	Stat1	-0.68119891	0.544959128	2.588555858
645	Stat3	1.089918256	-2.04359673	1.226158038
646	Stat4	3.678474114	-0.68119891	-2.997275204
647	Stat5a	0	2.997275204	0.408719346
648	Stat5b	-1.089918256	-1.498637602	1.089918256
649	Stat6	-0.408719346	0.136239782	-0.408719346
650	Syk	0.544959128	-2.04359673	-1.771117166
651	Tap1	-0.68119891	-0.68119891	2.588555858
652	Tap2	1.226158038	1.498637602	1.771117166
653	Tapbp	-0.817438692	0.136239782	0.544959128
655	Tep1	-0.68119891	-2.588555858	-2.04359673
656	Terf2ip	3.40599455	-3.678474114	-2.861035422
657	Tfcp2	0.68119891	-0.68119891	4.223433243
659	Tgfb1	-0.68119891	0.953678474	-0.68119891
660	Tgfbr3	1.36239782	4.632152589	-0.68119891
661	Tgm2	4.632152589	-3.814713896	1.226158038
662	Thbd	-1.634877384	-2.452316076	-3.40599455
664	Timd4	-0.544959128	0.408719346	3.40599455
666	Tlr1	-2.452316076	5.313351499	-6.130790191
669	Tlr13	-1.907356948	-0.408719346	1.907356948
670	Tlr2	1.907356948	-0.544959128	-1.226158038
671	Tlr3	-0.408719346	-0.272479564	3.133514986
672	Tlr4	-0.544959128	-3.950953678	-2.04359673
674	Tlr6	0.68119891	1.089918256	0.272479564
675	Tlr7	-0.68119891	-0.136239782	0.408719346
676	Tlr8	0.272479564	-1.771117166	-1.907356948
678	Tm7sf3	-0.408719346	1.089918256	-0.953678474
679	Tmem173	0	-2.04359673	2.452316076
682	Tnfaip3	0.136239782	2.04359673	-1.771117166
684	Tnfaip8	-0.272479564	0.136239782	1.634877384
685	Tnfrsf11a	-1.226158038	2.452316076	-2.588555858
687	Tnfrsf14	-1.226158038	0.544959128	0.953678474
688	Tnfrsf1a	0.136239782	-0.68119891	-0.68119891
689	Tnfrsf1b	0.68119891	-2.04359673	-2.72479564
693	Tnfsf10	1.089918256	0.68119891	-3.950953678
696	Top2a	-5.858310627	-5.722070845	-1.634877384
699	Traf2	0.136239782	0.408719346	-0.408719346
700	Traf6	0.408719346	-0.272479564	-1.771117166
701	Trafd1	0	0.408719346	3.678474114
703	Trem2	0.272479564	1.771117166	-1.498637602
704	Trex1	0.408719346	0.544959128	2.452316076
709	Tuba1a	-0.953678474	4.223433243	0.272479564
710	Tuba4a	0.544959128	-0.408719346	7.084468665
711	Twistnb	-0.544959128	0.272479564	1.089918256
712	Txn1	0.408719346	0.544959128	0.544959128
713	Txndc16	-2.452316076	-1.634877384	-2.861035422
714	Tyrobp	0	-0.136239782	0
716	Vamp2	0.953678474	1.498637602	-3.269754768
717	Vasp	0.272479564	2.316076294	1.089918256
718	Vav1	0.817438692	2.04359673	2.316076294
719	Vav2	-0.408719346	-2.316076294	-0.408719346
721	Vegfa	3.950953678	8.446866485	1.226158038
723	Vrk2	1.634877384	0.817438692	-1.226158038
724	Vsir	-0.272479564	-0.408719346	-0.272479564
726	Vwa5a	0.408719346	0.272479564	-1.089918256
727	Was	-0.136239782	-0.68119891	-0.272479564
731	Zfp148	0	1.498637602	0.272479564
733	Zmpste24	2.04359673	0.817438692	1.498637602
734	Znrf2	0.408719346	-0.68119891	0
