# Supplementary material for: Recruited macrophages that colonize the post-inflammatory peritoneal niche convert into functionally divergent resident cells
Source: Nat Commun. 2021 Mar 19;12:1770. doi: 10.1038/s41467-021-21778-0 (PMC7979918; doi:10.1038/s41467-021-21778-0)
Supplement: Supplementary file 10 — Source Data [file 41467_2021_21778_MOESM10_ESM.xlsx]

## Sheet: Source data 
	Source data accompanying the manuscript "Recruited macrophages that colonise the post-inflammatory peritoneal niche convert into functionally divergent resident cells"
	Each tab corresponds to a single figure panel. If one panel contains multiple datasets the source data is presented in the same order as the corresponding figure

## Sheet: Figure 1b
Figure 1b Rmac DyeHi F4/80Hi				Figure 1b Monocytes Dye- Ly6cHi				Figure 1b IMac DyeLo F4/80Int				Figure 1b Neutrophils
Naive	4 hours	3 days		Naive	4 hours	3 days		Naive	4 hours	3 days		Naive	4 hours	3 days
2000000	189000	686000		50400	580000	38500		16800	13600	1150000		30600	2080000	132000
1690000	555000	1270000		9830	602000	49000		7640	22500	1060000		9560	3000000	133000
1390000	1300000	1020000		27700	407000	45400		7600	13100	673000		14200	791000	75400
1870000	19200	1200000		12600	752000	157000		35300	10500	2360000		15600	2150000	611000
2170000	130000	1070000		7620	921000	204000		30100	21800	2270000		19600	3330000	724000
1970000	193000	917000		20200	644000	128000		56900	21900	1670000		9180	3490000	673000
941000	263000	480000		24700	994000	71400		25500	18200	1320000		9410	3670000	227000
657000	430000	933000		6810	828000	42200		26100	35900	752000		5480	3670000	82800
	282000	1140000			621000	19600			40800	978000			1520000	81900

## Sheet: Figure 1d
Figure 1d
RMacZ10	IMacZ10
33.102	18.447
20.384	21.624
23.712	16.727
58.882	22.25
31.228	21.62
51.87	26.814
	28.885
	16.065

## Sheet: Figure 1e
Figure 1e		F4/80HI MHCIILO														F4/80INT MHCIIINT																	F4/80LO MHCIIHI
	RMacZ10	86.2	82.6	80.3	77.7	75.4	93.5									8.38	9.52	12	6.66	6.36	2.86												0.87	1.1	1.39	0.21	2.83	0.29
	IMacZ10	19.6	11.2	14.8	12.8	5.32	8.91	17	3.58							72.9	81.8	77.1	83.4	91.3	79.1	72.7	75.7										1.89	1.83	2.84	1.12	0.53	3.07	1.29	6.22
	Host	57.1	48.1	45.5	28.1	61.7	85.4	61.4	48.3	59.6	56.4	54.7	63.1	62.9	57.1	30.6	36.6	41.4	53.9	23.6	5.23	27.8	40.3	29.5	35.8	34.6	25.6	24.4	28.5	25.6	24.4	28.5	5.37	5.15	4.33	4.97	5.46	5.5	4.21	5.3	4.75	2.24	3.51	4.59	5.89	6.78	4.59	5.89	6.78

## Sheet: Figure 1f
Figure 1f
RMacZ10	IMacZ10
28.556	30.64
25.032	27.3
44.804	17.841
39.15	58.918
57.456	30.96
33.558	35.754
64.527	40.382

## Sheet: Figure 1g
Figure 1g		F4/80HI MHCIILO														F4/80INT MHCIIINT														F4/80LO MHCIIHI
	RMacZ10	92.2	81.9	71.6	90.2	88.3	94.1	94.2								3.8	12.4	11.1	4.06	4.96	2.5	2.99								0.16	0.46	0.82	0.89	0.5	0.83	0.17
	IMacZ10	25.9	28.8	30.6	4.05	8.58	14	8.61								65	64.7	60.5	92.6	87.3	71.1	80.6								0.79	1.09	0.32	1.32	0.51	1.49	2.75
	Host	83.4	66.5	73.9	86	77.6	82.8	84.7	82.6	81.9	79.5	35.3	76.5	82.4	77.7	6.61	18	14.3	7.08	11.6	6.64	6.91	6.58	8.79	7.94	48.5	14.1	5.91	7.58	3.32	4.7	3.67	3.08	5.13	5.41	3.07	4.37	4.29	2.82	4	3.04	5.86	6.7

## Sheet: Figure 1h
Figure 1h
RMacZ10	IMacZ10
64.54	169.51
74.05	224.64
86.77	547.41
62.24	86.72
41.98	198.72
23.64	265.96
150.03
189.9

## Sheet: Figure 1i
Figure 1i		F4/80HI MHCIILO														F4/80INT MHCIIINT															F4/80LO MHCIIHI
	RMacZ10	75.3	63.4	89.9	60.5	46.2	51.9	91.7	94.4							13	25.5	5.79	22.8	39.8	31	4.06	3.02								0.54	0.25	0.23	1.18	2.37	2.56	0.12	0.07
	IMacZ10	54.6	31.9	56.1	5.54	1.03	8.69	59.3	44.6							32.9	59.5	33	87.8	81.2	83.3	30.3	47								0.1	0.094	0.039	0.85	1.63	0.49	0.19	0.27
	Host	15.6	11.1	39.9	4.07	0.63	3.61	0.77	16.7	39.8	32.6	26.4	2.15	27.8	85	60.8	72.1	41	70.4	71.8	74.5	66.1	53.7		43.5	53	57.4	83.1	34	5.48	11.2	6.76	9.7	14.4	20.8	12.9	17.4	15.8	5.17	5.18	5.62	8.97	19.5	4.72

## Sheet: Figure 1j
Figure 1j
RMacZ10	IMacZ10		RMacZ10	IMacZ10
99.1	97.1		8366	4652
98.1	95.8		10411	3709
99.1	94.2		11584	3208
99.1	96.4		11206	3580
	96.9			3751

## Sheet: Figure 1k
Figure 1k
RMacZ10	IMacZ10		RMacZ10	IMacZ10
99.2	96.5		11003	4439
98.9	94.6		10854	3603
99	97.8		10984	5147
99.3	98.3		11658	5094
99.2	97.3		11018	4226

[truncated: 55 more sheets: Figure 1l, Figure 2b, Figure 3b, Figure 3d, Figure 3e, Figure 3g, Figure 3h, Figure 3i, Figure 3j, Figure 4b, Figure 4c, Figure 4e, Figure 4f, Figure 4g, Figure 4j, Figure 5a, Figure 5b, Figure 5d, Figure 5e, Figure 5i …]
